# Supplementary material for: Evaluation of Various Methods of Liver Measurement in Comparison to Volumetric Segmentation Based on Computed Tomography
Source: J Clin Med. 2024 Jun 21;13(13):3634. doi: 10.3390/jcm13133634 (PMC11242708; doi:10.3390/jcm13133634)
Supplement: Supplementary file 1 [file jcm-13-03634-s001.zip]

Archive with 1 entries (1 files):
- jcm-3038317-supplementary.pdf
